# Supplementary material for: Isolation and Characterization of Tissue-Derived Extracellular Vesicles from Mouse Lymph Nodes
Source: Int J Mol Sci. 2025 Jun 25;26(13):6092. doi: 10.3390/ijms26136092 (PMC12249715; doi:10.3390/ijms26136092)
Supplement: Supplementary file 1 [file ijms-26-06092-s001.zip]

Archive with 1 entries (1 files):
- ijms-3620598-supplementary.pdf
